# Supplementary material for: An alpha-helical lid guides the target DNA toward catalysis in CRISPR-Cas12a
Source: Nat Commun. 2024 Feb 17;15:1473. doi: 10.1038/s41467-024-45762-6 (PMC10874386; doi:10.1038/s41467-024-45762-6)
Supplement: Supplementary file 4 — Supplementary Dataset 1 [file 41467_2024_45762_MOESM4_ESM.xlsx]

## Sheet: Sheet1
Supplementary Data 1. Sequences of DNA oligos, synthetic gene and gene fragments (gBlocks).
ID	Description	Sequence (5’-3’)
oMS413	Backbone amplification primer fwd	CAGCTCCGTTTGAGACCTTTAAAAAG
oMS414	Backbone amplification primer rev	CCAGTCTTTCCTTGCGCTATCC
FnCas12a	Codon optimized gene (E. coli)	ATGGCAAGCATTTATCAGGAATTTGTTAATAAATATAGCCTGAGCAAAACCTTACGTTTTGAGCTGATACCGCAAGGTAAAACATTAGAAAACATTAAAGCTCGTGGTCTCATTCTGGATGATGAGAAACGTGCAAAAGACTACAAAAAGGCAAAACAGATTATTGATAAATATCATCAATTTTTTATTGAGGAGATTCTGAGCTCGGTTTGTATTTCGGAGGATCTGCTGCAAAACTATTCTGATGTTTATTTTAAATTAAAAAAGAGCGATGATGATAATTTACAGAAAGATTTTAAAAGCGCTAAAGATACTATTAAGAAACAGATTTCTGAATATATTAAGGACAGCGAGAAATTTAAGAATCTCTTTAATCAGAACTTAATAGATGCAAAAAAA…
gMS061	gBlock for K1013A mutation	GCGCAAGGAAAGACTGGAAAAAGATTAATAACATAAAAGAGATGAAAGAGGGGTATTTATCTCAAGTCGTTCATGAAATTGCAAAGTTAGTTATTGAGTATAATGCAATTGTAGTTTTTGAGGATCTGAATTTTGGGTTTGCACGTGGGAGATTCAAGGTCGAGAAGCAAGTATATCAGAAGCTGGAAAAAATGTTAATTGAGAAATTAAACTATTTAGTTTTCAAAGATAATGAGTTTGATAAAACCGGGGGGGTATTACGTGCATATCAATTAACAGCTCCGTTTGAGACC
gMS062	gBlock for R1014A mutation	GCGCAAGGAAAGACTGGAAAAAGATTAATAACATAAAAGAGATGAAAGAGGGGTATTTATCTCAAGTCGTTCATGAAATTGCAAAGTTAGTTATTGAGTATAATGCAATTGTAGTTTTTGAGGATCTGAATTTTGGGTTTAAAGCAGGGAGATTCAAGGTCGAGAAGCAAGTATATCAGAAGCTGGAAAAAATGTTAATTGAGAAATTAAACTATTTAGTTTTCAAAGATAATGAGTTTGATAAAACCGGGGGGGTATTACGTGCATATCAATTAACAGCTCCGTTTGAGACC
gMS063	gBlock for R1016A mutation	GCGCAAGGAAAGACTGGAAAAAGATTAATAACATAAAAGAGATGAAAGAGGGGTATTTATCTCAAGTCGTTCATGAAATTGCAAAGTTAGTTATTGAGTATAATGCAATTGTAGTTTTTGAGGATCTGAATTTTGGGTTTAAACGTGGGGCATTCAAGGTCGAGAAGCAAGTATATCAGAAGCTGGAAAAAATGTTAATTGAGAAATTAAACTATTTAGTTTTCAAAGATAATGAGTTTGATAAAACCGGGGGGGTATTACGTGCATATCAATTAACAGCTCCGTTTGAGACC
gMS064	gBlock for R1018A mutation	GCGCAAGGAAAGACTGGAAAAAGATTAATAACATAAAAGAGATGAAAGAGGGGTATTTATCTCAAGTCGTTCATGAAATTGCAAAGTTAGTTATTGAGTATAATGCAATTGTAGTTTTTGAGGATCTGAATTTTGGGTTTAAACGTGGGAGATTCGCAGTCGAGAAGCAAGTATATCAGAAGCTGGAAAAAATGTTAATTGAGAAATTAAACTATTTAGTTTTCAAAGATAATGAGTTTGATAAAACCGGGGGGGTATTACGTGCATATCAATTAACAGCTCCGTTTGAGACC
gMS065	gBlock for E1006Q mutation	GCGCAAGGAAAGACTGGAAAAAGATTAATAACATAAAAGAGATGAAAGAGGGGTATTTATCTCAAGTCGTTCATGAAATTGCAAAGTTAGTTATTGAGTATAATGCAATTGTAGTTTTTCAAGATCTGAATTTTGGGTTTAAACGTGGGAGATTCAAGGTCGAGAAGCAAGTATATCAGAAGCTGGAAAAAATGTTAATTGAGAAATTAAACTATTTAGTTTTCAAAGATAATGAGTTTGATAAAACCGGGGGGGTATTACGTGCATATCAATTAACAGCTCCGTTTGAGACC
gMS066	gBlock for K1013A/R1014A mutations	GCGCAAGGAAAGACTGGAAAAAGATTAATAACATAAAAGAGATGAAAGAGGGGTATTTATCTCAAGTCGTTCATGAAATTGCAAAGTTAGTTATTGAGTATAATGCAATTGTAGTTTTTGAGGATCTGAATTTTGGGTTTGCAGCAGGGAGATTCAAGGTCGAGAAGCAAGTATATCAGAAGCTGGAAAAAATGTTAATTGAGAAATTAAACTATTTAGTTTTCAAAGATAATGAGTTTGATAAAACCGGGGGGGTATTACGTGCATATCAATTAACAGCTCCGTTTGAGACC
gMS067	gBlock for R1014A/K1018A mutations	GCGCAAGGAAAGACTGGAAAAAGATTAATAACATAAAAGAGATGAAAGAGGGGTATTTATCTCAAGTCGTTCATGAAATTGCAAAGTTAGTTATTGAGTATAATGCAATTGTAGTTTTTGAGGATCTGAATTTTGGGTTTAAAGCAGGGAGATTCGCAGTCGAGAAGCAAGTATATCAGAAGCTGGAAAAAATGTTAATTGAGAAATTAAACTATTTAGTTTTCAAAGATAATGAGTTTGATAAAACCGGGGGGGTATTACGTGCATATCAATTAACAGCTCCGTTTGAGACC
gMS068	gBlock for K1013A/ R1014A/ R1016A/ K1018A mutations	GCGCAAGGAAAGACTGGAAAAAGATTAATAACATAAAAGAGATGAAAGAGGGGTATTTATCTCAAGTCGTTCATGAAATTGCAAAGTTAGTTATTGAGTATAATGCAATTGTAGTTTTTGAGGATCTGAATTTTGGGTTTGCAGCAGGGGCATTCGCAGTCGAGAAGCAAGTATATCAGAAGCTGGAAAAAATGTTAATTGAGAAATTAAACTATTTAGTTTTCAAAGATAATGAGTTTGATAAAACCGGGGGGGTATTACGTGCATATCAATTAACAGCTCCGTTTGAGACC
gMS069	gBlock for N1009A mutation	GCGCAAGGAAAGACTGGAAAAAGATTAATAACATAAAAGAGATGAAAGAGGGGTATTTATCTCAAGTCGTTCATGAAATTGCAAAGTTAGTTATTGAGTATAATGCAATTGTAGTTTTTGAGGATCTGGCATTTGGGTTTAAACGTGGGAGATTCAAGGTCGAGAAGCAAGTATATCAGAAGCTGGAAAAAATGTTAATTGAGAAATTAAACTATTTAGTTTTCAAAGATAATGAGTTTGATAAAACCGGGGGGGTATTACGTGCATATCAATTAACAGCTCCGTTTGAGACC
gMS070	gBlock for F1012A mutation	GCGCAAGGAAAGACTGGAAAAAGATTAATAACATAAAAGAGATGAAAGAGGGGTATTTATCTCAAGTCGTTCATGAAATTGCAAAGTTAGTTATTGAGTATAATGCAATTGTAGTTTTTGAGGATCTGAATTTTGGGGCAAAACGTGGGAGATTCAAGGTCGAGAAGCAAGTATATCAGAAGCTGGAAAAAATGTTAATTGAGAAATTAAACTATTTAGTTTTCAAAGATAATGAGTTTGATAAAACCGGGGGGGTATTACGTGCATATCAATTAACAGCTCCGTTTGAGACC
