# Supplementary material for: An alpha-helical lid guides the target DNA toward catalysis in CRISPR-Cas12a
Source: Nat Commun. 2024 Feb 17;15:1473. doi: 10.1038/s41467-024-45762-6 (PMC10874386; doi:10.1038/s41467-024-45762-6)
Supplement: Supplementary file 5 — Supplementary Dataset 2 [file 41467_2024_45762_MOESM5_ESM.xlsx]

## Sheet: DNA_Cleavage_Assay_Time_Points_
Supplementary Data 2. DNA Cleavage Assay Time Points Data
0 min
	N1009A	F1012A	K1013A	R1014A	R1016A	K1018A	K1013A, R1014A, R1016A, K1018A	F1012A, K1013A, R1014A, R1016A, K1018A	E1006Q
	0	0	0	0	0	0	0	0	0
	0	0	0	0	0	0	0	0	0
	0	0	0	0	0	0	0	0	0
Mean	0	0	0	0	0	0	0	0	0
SD	0	0	0	0	0	0	0	0	0
SEM	0	0	0	0	0	0	0	0	0
1 min
	N1009A	F1012A	K1013A	R1014A	R1016A	K1018A	K1013A, R1014A, R1016A, K1018A	F1012A, K1013A, R1014A, R1016A, K1018A	E1006Q
	-8.68068	-46.7864	-21.2001	-3.23418	-17.13	-4.16453	-45.2056	-45.709	-49.617
	-9.36284	-46.5303	-19.9536	-3.65272	-16.0422	-2.05047	-44.8438	-45.0764	-49.3262
	-10.2361	-47.7279	-18.6701	-2.44802	-16.9126	-2.46112	-44.8995	-47.2798	-49.0671
Mean	-9.42654	-47.0149	-19.9413	-3.11164	-16.6949	-2.89204	-44.9829	-46.0218	-49.3368
SD	0.779664	0.630612	1.26504	0.61163	0.575608	1.12097	0.194819	1.1345	0.27509
SEM	0.450139	0.364084	0.730368	0.353125	0.332327	0.647195	0.112479	0.655006	0.158823
5 min
	N1009A	F1012A	K1013A	R1014A	R1016A	K1018A	K1013A, R1014A, R1016A, K1018A	F1012A, K1013A, R1014A, R1016A, K1018A	E1006Q
	-2.39666	-44.561	-15.2499	-2.29409	-15.0807	-4.65968	-38.2228	-44.0482	-75.9579
	-2.09863	-43.4308	-14.4851	-1.55699	-14.3792	-2.69627	-37.6506	-43.6729	-76.7558
	-3.03372	-44.5058	-13.778	-0.0783312	-15.3418	-3.81892	-36.2465	-44.6181	-77.1408
Mean	-2.50967	-44.1659	-14.5043	-1.3098	-14.9339	-3.72495	-37.3733	-44.1131	-76.6182
SD	0.477678	0.637165	0.736134	1.12837	0.497795	0.985069	1.01695	0.475905	0.603336
SEM	0.275788	0.367867	0.425007	0.651466	0.287402	0.56873	0.587136	0.274764	0.348336
15 min
	N1009A	F1012A	K1013A	R1014A	R1016A	K1018A	K1013A, R1014A, R1016A, K1018A	F1012A, K1013A, R1014A, R1016A, K1018A	E1006Q
	-1.5669	-31.0645	-9.53002	-0.614852	-11.2462	-2.5241	-29.0052	-33.559	-83.3333
	-0.416106	-31.2567	-9.648	0.499644	-10.2959	-1.69781	-29.3354	-32.736	-84.4629
	-1.06324	-33.6382	-9.75113	0.612396	-11.5236	-1.87627	-28.2153	-35.3786	-85.6026
Mean	-1.01541	-31.9865	-9.64305	0.165729	-11.0219	-2.03273	-28.852	-33.8912	-84.4663
SD	0.576885	1.43364	0.110635	0.67835	0.643841	0.434792	0.575533	1.35226	1.13465
SEM	0.333065	0.827713	0.0638749	0.391645	0.371722	0.251027	0.332284	0.780728	0.655091
60 min
	N1009A	F1012A	K1013A	R1014A	R1016A	K1018A	K1013A, R1014A, R1016A, K1018A	F1012A, K1013A, R1014A, R1016A, K1018A	E1006Q
	-0.944045	-19.3401	-5.18513	-0.479823	-7.74382	-1.68574	-20.268	-25.0823	-86.1978
	0.153192	-20.0688	-5.42936	0.549106	-6.35005	-0.663574	-19.6243	-25.4214	-88.4566
	-0.280896	-19.7263	-6.35428	0.104374	-6.99453	-1.4014	-20.94	-27.0319	-87.9967
Mean	-0.35725	-19.7117	-5.65625	0.0578858	-7.02947	-1.25024	-20.2774	-25.8452	-87.5503
SD	0.552589	0.364565	0.616719	0.516038	0.697544	0.527581	0.657884	1.0416	1.19371
SEM	0.319037	0.210482	0.356063	0.297934	0.402727	0.304599	0.379829	0.601369	0.689188
