# Supplementary material for: An alpha-helical lid guides the target DNA toward catalysis in CRISPR-Cas12a
Source: Nat Commun. 2024 Feb 17;15:1473. doi: 10.1038/s41467-024-45762-6 (PMC10874386; doi:10.1038/s41467-024-45762-6)
Supplement: Supplementary file 7 — Source data [file 41467_2024_45762_MOESM7_ESM.zip]

Archive with 1 entries (1 files):
- 417323_3_data_set_8548234_s7c2xb(1).docx
